# Supplementary material for: Xenodiagnosis in the wild: A methodology to investigate infectiousness for tick-borne bacteria in a songbird reservoir
Source: Curr Res Parasitol Vector Borne Dis. 2024 Aug 23;6:100210. doi: 10.1016/j.crpvbd.2024.100210 (PMC11421356; doi:10.1016/j.crpvbd.2024.100210)
Supplement: Supplementary Table S1 — Raw data. [file mmc1.xlsx]

## Sheet: Birds
Season	RN	Year	Days	larvae pre-infestation	nymphs pre-infestation	ticks in bag	teekIDXen	recaptured
Breeding	62V04679	2022	3	0	1	4	IX10848	Yes
Breeding	62V92301	2022	3	0	4	0	IX10847	Yes
Breeding	62V92302	2022	3	10	14	1	IX10845	Yes
Breeding	62V92303	2022	3	0	6	7	IX10846	Yes
Breeding	62V01172	2022	3	0	2	4		Yes
Breeding	62V02550	2022	3	5	12	4	IX10853	Yes
Breeding	62V03448	2022	3	2	7	5	IX10852	Yes
Breeding	62V92287	2022	3	0	7	4	IX10851	Yes
Breeding	62V92288	2022	3	13	12	4	IX10849	Yes
Breeding	62V93395	2022	3	5	13	3	IX10850	Yes
Breeding	62V91408	2022	3	1	11	3	IX10854	Yes
Breeding	62V91409	2022	3	1	1	3	IX10856	Yes
Breeding	62V91410	2022	3	0	2	0	IX10857	Yes
Breeding	62V93541	2022	3	0	8	2	IX10855	Yes
Breeding	61V22444	2022	2	2	14	2	IX10858	Yes
Breeding	62V04258	2022	2	1	4	NA	IX10860	Yes
Breeding	62V04988	2022	2	10	4	0	IX10859	Yes
Breeding	62V91412	2022	3	6	7	3	IX10861	Yes
Breeding	57V69391	2022	3	0	3	0	IX10862	Yes
Breeding	62V04762	2022	NA	1	2	1
Breeding	62V91421	2022	3	0	1	7	IX10864	Yes
Breeding	62V91422	2022	3	0	3	0	IX10863	Yes
Breeding	62V91423	2022	3	7	5	3	IX10865	Yes
Breeding	62V93030	2022	3	2	0	1	IX10866	Yes
Breeding	61V77706	2022	3	NA	NA	0	IX10870	Yes
Breeding	62V02634	2022	3	0	12	2	IX10869	Yes
Breeding	62V90392	2022	3	0	3	1	IX10873	Yes
Breeding	62V90393	2022	3	0	1	1	IX10872	Yes
Breeding	62V90394	2022	3	1	6	NA	IX10867	Yes
Breeding	62V90395	2022	3	3	12	NA	IX10871	Yes
Breeding	62V91136	2022	3	1	9	1	IX10868	Yes
Breeding	62V03777	2022	2	3	9	0	IX10875	Yes
Breeding	62V04912	2022	2	1	1	4	IX10874	Yes
Breeding	62V89500	2022	NA	1	7	0
Breeding	62V90396	2022	2	0	1	0	IX10878	Yes
Breeding	62V90397	2022	2	2	2	1	IX10877	Yes
Breeding	62V92031	2022	2	1	6	0	IX10879	Yes
Breeding	62V93074	2022	2	2	4	0	IX10876	Yes
Breeding	62V03369	2022	2	7	8	0	IX10882	Yes
Breeding	62V90398	2022	2	1	1	3	IX10880	Yes
Breeding	62V90399	2022	2	3	14	2	IX10881	Yes
Breeding	62V90400	2022	2	1	10	1	IX10883	Yes
Breeding	62V03800	2022	NA	5	6	1
Breeding	62V91121	2022	2	4	5	2	IX10887	Yes
Breeding	62V93777	2022	2	0	0	1	IX10884	Yes
Breeding	62V93778	2022	2	0	3	1	IX10886	Yes
Breeding	62V93779	2022	2	4	9	3	IX10885	Yes
Breeding	62V93780	2022	NA	5	6	1
Breeding	62V03607	2022	2	0	3	0	IX10892	Yes
Breeding	62V91044	2022	2	0	3	1	IX10888	Yes
Breeding	62V91352	2022	2	10	17	6	IX10893	Yes
Breeding	62V91353	2022	2	0	3	NA	IX10894	Yes
Breeding	62V91354	2022	2	1	6	0	IX10890	Yes
Breeding	62V91355	2022	2	0	5	1	IX10895	Yes
Breeding	62V91496	2022	2	5	5	0	IX10889	Yes
Breeding	62V93095	2022	2	0	1	0	IX10891	Yes
Breeding	62V91373	2022	2	5	0	2	IX10896	Yes
Breeding	62V93453	2022	2	2	1	1	IX10897	Yes
Breeding	62V03311	2022	2	0	2	NA	IX10899	Yes
Breeding	62V91063	2022	2	1	0	2	IX10900	Yes
Breeding	62V93593	2022	2	1	1	1	IX10901	Yes
Breeding	62V93906	2022	2	1	2	0	IX10898	Yes
Breeding	62V04663	2022	2	0	5	4	IX10907	Yes
Breeding	62V04699	2022	2	0	2	1	IX10906	Yes
Breeding	62V04700	2022	2	4	1	2	IX10904	Yes
Breeding	62V91021	2022	2	11	5	3	IX10902	Yes
Breeding	62V91138	2022	2	1	10	NA	IX10908	Yes
Breeding	62V93393	2022	2	1	1	1	IX10905	Yes
Breeding	62V93949	2022	2	1	1	0	IX10903	Yes
Summer/Autumn	62V04753	2022	2	1	0	3	IX10933	Yes
Summer/Autumn	62V91254	2022	2	9	0	2	IX10932	Yes
Summer/Autumn	62V91945	2022	2	0	0	0	IX10934	Yes
Summer/Autumn	62V92311	2022	2	2	0	3	IX10931	Yes
Summer/Autumn	63V90395	2022	2	1	0	2	IX10930	Yes
Summer/Autumn	63V90808	2022	2	0	0	0	IX10929	Yes
Summer/Autumn	63V90809	2022	2	2	0	1	IX10935	Yes
Summer/Autumn	61V77845	2022	2				IX10942	Yes
Summer/Autumn	62V04800	2022	2				IX10940	Yes
Summer/Autumn	62V90488	2022	2	1	0	1	IX10937	Yes
Summer/Autumn	62V90489	2022	2	0	0	1	IX10939	Yes
Summer/Autumn	62V91954	2022	2	0	0	2	IX10938	Yes
Summer/Autumn	63V90811	2022	2	0	0	3	IX10936	Yes
Summer/Autumn	63V90812	2022	2	0	0	2	IX10941	Yes
Summer/Autumn	62V91236	2022	2	2	0	1	IX10957	Yes
Summer/Autumn	62V91404	2022	2	0	0	0	IX10955	Yes
Summer/Autumn	62V92654	2022	2	0	0	1	IX10954	Yes
Summer/Autumn	62V93781	2022	2	2	0	1	IX10953	Yes
Summer/Autumn	63V90817	2022	2	1	0	6	IX10956	Yes
Summer/Autumn	63V90818	2022	2	3	0	1	IX10958	Yes
Summer/Autumn	62V91227	2022	2	1	0	1	IX10961	Yes
Summer/Autumn	62V91454	2022	2	1	1	0	IX10960	Yes
Summer/Autumn	62V92697	2022	2	0	0	0	IX10959	Yes
Summer/Autumn	62V93618	2022	2	1	0	NA	IX10965	Yes
Summer/Autumn	63V90546	2022	2	0	0	0	IX10963	Yes
Summer/Autumn	63V90820	2022	2	2	1	0	IX10962	Yes
Summer/Autumn	63V90821	2022	2	1	0	NA	IX10964	Yes
Summer/Autumn	62V92432	2022	2	0	0	0	IX10966	Yes
Summer/Autumn	62V91801	2022	2	0	0	0	IX10967	Yes
Summer/Autumn	62V91802	2022	2	0	0	0	IX10968	Yes
Summer/Autumn	62V91803	2022	2	0	0	2	IX10969	Yes
Summer/Autumn	62V91804	2022	2	NA	NA	NA	IX10970	Yes
Summer/Autumn	61V77845	2022	2	NA	NA	NA	IX10979	Yes
Summer/Autumn	62V91205	2022	2	NA	NA	NA	IX10980	Yes
Summer/Autumn	62V91805	2022	2	NA	NA	NA	IX10971	Yes
Summer/Autumn	62V91806	2022	2	NA	NA	NA	IX10972	Yes
Summer/Autumn	62V91807	2022	2	NA	NA	NA	IX10974	Yes
Summer/Autumn	62V91810	2022	2	NA	NA	NA	IX10975	Yes
Summer/Autumn	62V91945	2022	2	NA	NA	NA	IX10978	Yes
Summer/Autumn	62V92652	2022	2	NA	NA	NA	IX10973	Yes
Summer/Autumn	62V92693	2022	2	NA	NA	NA	IX10977	Yes
Summer/Autumn	62V93915	2022	2	NA	NA	NA	IX10976	Yes
Summer/Autumn	62V91812	2022	2	0	0	3	IX10981	Yes
Summer/Autumn	62V91813	2022	2	0	0	1	IX10982	Yes
Summer/Autumn	62V91814	2022	2	0	0	1	IX10986	Yes
Summer/Autumn	62V91815	2022	2	0	0	5	IX10984	Yes
Summer/Autumn	62V93834	2022	2	1	0	NA	IX10983	Yes
Summer/Autumn	63V90820	2022	2	0	0	1	IX10985	Yes
Summer/Autumn	62V90375	2022	2	0	0	0	IX10987	Yes
Summer/Autumn	62V90489	2022	2	0	0	1	IX10988	Yes
Summer/Autumn	62V92285	2022	2	1	0	4	IX10989	Yes
Summer/Autumn	62V92434	2022	2	0	0	1	IX10990	Yes
Summer/Autumn	62V92435	2022	2	0	0	0	IX10991	Yes
Summer/Autumn	62V92436	2022	2	1	0	0	IX10992	Yes
Summer/Autumn	62V92437	2022	2	0	0	0	IX10994	Yes
Summer/Autumn	62V93799	2022	2	5	0	1	IX10993	Yes
Summer/Autumn	62V90400	2022	2	0	0	0	IX10997	Yes
Summer/Autumn	62V92438	2022	2	0	0	0	IX10996	Yes
Summer/Autumn	62V92439	2022	2	0	0	0	IX10999	Yes
Summer/Autumn	62V92440	2022	2	0	0	1	IX10998	Yes
Summer/Autumn	62V93793	2022	2	0	2	1	IX10995	Yes
Summer/Autumn	63V90647	2022	2	0	0	0	IX11000	Yes
Winter	58V90727	2022	2.5	NA	NA	NA	IX11009	Yes
Winter	62V02977	2022	2.5	NA	NA	NA	IX11010	Yes
Winter	62V03327	2022	2.5	NA	NA	NA	IX11008	Yes
Winter	62V03450	2022	NA	NA	NA	NA
Winter	62V03611	2022	2.5	NA	NA	NA	IX11011	Yes
Winter	62V04094	2022	NA	NA	NA	NA
Winter	62V04680	2022	2.5	NA	NA	NA	IX11012	Yes
Winter	62V04796	2022	2.5	NA	NA	NA	IX11007	Yes
Winter	62V91057	2022	2.5	NA	NA	NA	IX11005	Yes
Winter	62V91301	2022	NA	NA	NA	NA
Winter	62V91381	2022	2.5	NA	NA	NA	IX11006	Yes
Winter	62V91408	2022	2.5	NA	NA	NA	IX11002	Yes
Winter	62V91412	2022	NA	NA	NA	NA
Winter	62V91435	2022	2.5	NA	NA	NA	IX11004	Yes
Winter	62V91910	2022	NA	NA	NA	NA
Winter	62V92442	2022	2.5	NA	NA	NA	IX11001	Yes
Winter	62V92443	2022	2.5	NA	NA	NA	IX11003	Yes
Winter	62V92561	2022	NA	NA	NA	NA
Winter	62V93714	2022	NA	NA	NA	NA
Winter	62V93841	2022	NA	NA	NA	NA
Winter	61V21295	2022	2.5	NA	NA	NA	IX11013	Yes
Winter	61V22628	2022	NA	NA	NA	NA
Winter	61V22692	2022	NA	NA	NA	NA
Winter	61V77545	2022	NA	NA	NA	NA
Winter	62V02899	2022	NA	NA	NA	NA
Winter	62V03696	2022	NA	NA	NA	NA
Winter	62V03777	2022	NA	NA	NA	NA
Winter	62V04838	2022	NA	NA	NA	NA
Winter	62V90396	2022	2.5	NA	NA	NA	IX11017	Yes
Winter	62V90417	2022	2.5	NA	NA	NA	IX11016	Yes
Winter	62V91399	2022	NA	NA	NA	NA
Winter	62V92444	2022	2.5	NA	NA	NA	IX11015	Yes
Winter	62V92445	2022	NA	NA	NA	NA
Winter	62V92446	2022	NA	NA	NA	NA
Winter	62V92539	2022	NA	NA	NA	NA
Winter	62V93700	2022	NA	NA	NA	NA
Winter	62V93882	2022	2.5	NA	NA	NA	IX11014	Yes
Winter	62V04437	2022	NA	NA	NA	NA
Winter	62V90442	2022	NA	NA	NA	NA
Winter	62V90477	2022	2.5	NA	NA	NA	IX11024	Yes
Winter	62V91045	2022	2.5	NA	NA	NA	IX11026	Yes
Winter	62V91286	2022	2.5	NA	NA	NA	IX11023	Yes
Winter	62V91373	2022	2.5	NA	NA	NA	IX11020	Yes
Winter	62V92451	2022	2.5	NA	NA	NA	IX11018	Yes
Winter	62V92701	2022	2.5	NA	NA	NA	IX11019	Yes
Winter	62V92874	2022	2.5	NA	NA	NA	IX11021	Yes
Winter	62V93098	2022	2.5	NA	NA	NA	IX11025	Yes
Winter	62V93567	2022	NA	NA	NA	NA
Winter	62V93799	2022	2.5	NA	NA	NA	IX11022	Yes
Winter	61V27301	2022	2.5	NA	NA	NA	IX11038	Yes
Winter	62V91085	2022	NA	NA	NA	NA
Winter	62V91406	2022	2.5	NA	NA	NA	IX11035	Yes
Winter	62V91407	2022	NA	NA	NA	NA
Winter	62V91424	2022	2.5	NA	NA	NA	IX11033	Yes
Winter	62V91901	2022	2.5	NA	NA	NA	IX11030	Yes
Winter	62V92452	2022	2.5	NA	NA	NA	IX11029	Yes
Winter	62V92453	2022	2.5	NA	NA	NA	IX11037	Yes
Winter	62V92454	2022	2.5	NA	NA	NA	IX11031	Yes
Winter	62V92455	2022	NA	NA	NA	NA
Winter	62V92456	2022	NA	NA	NA	NA
Winter	62V92457	2022	NA	NA	NA	NA
Winter	62V92458	2022	2.5	NA	NA	NA	IX11027	Yes
Winter	62V93618	2022	NA	NA	NA	NA
Winter	62V93781	2022	NA	NA	NA	NA
Winter	62V93793	2022	2.5	NA	NA	NA	IX11036	Yes
Winter	62V93822	2022	NA	NA	NA	NA
Winter	62V93915	2022	2.5	NA	NA	NA	IX11032	Yes
Winter	63V90487	2022	2.5	NA	NA	NA	IX11028	Yes
Winter	63V90821	2022	2.5	NA	NA	NA	IX11034	Yes
Winter	58V90727	2023	2.5	NA	NA	NA	IX11042	Yes
Winter	61V77030	2023	2.5	NA	NA	NA	IX11039	Yes
Winter	62V02550	2023	2.5	NA	NA	NA	IX11045	Yes
Winter	62V03450	2023	NA	NA	NA	NA
Winter	62V03908	2023	NA	NA	NA	NA
Winter	62V04678	2023	2.5	NA	NA	NA	IX11044	Yes
Winter	62V04681	2023	NA	NA	NA	NA
Winter	62V04727	2023	NA	NA	NA	NA
Winter	62V04796	2023	NA	NA	NA	NA
Winter	62V91410	2023	2.5	NA	NA	NA	IX11041	Yes
Winter	62V91438	2023	NA	NA	NA	NA
Winter	62V92289	2023	NA	NA	NA	NA
Winter	62V92303	2023	NA	NA	NA	NA
Winter	62V92459	2023	2.5	NA	NA	NA	IX11040	Yes
Winter	62V92460	2023	NA	NA	NA	NA
Winter	62V92560	2023	2.5	NA	NA	NA	IX11043	Yes
Winter	62V93395	2023	NA	NA	NA	NA
Winter	62V93541	2023	NA	NA	NA	NA
Winter	62V93764	2023	NA	NA	NA	NA
Winter	62V93990	2023	NA	NA	NA	NA
Winter	61V21295	2023	2.5	NA	NA	NA	IX11053	Yes
Winter	61V22313	2023	2.5	NA	NA	NA	IX11050	Yes
Winter	61V22628	2023	NA	NA	NA	NA
Winter	61V22692	2023	2.5	NA	NA	NA	IX11054	Yes
Winter	61V77545	2023	2.5	NA	NA	NA	IX11052	Yes
Winter	62V03409	2023	2.5	NA	NA	NA	IX11047	Yes
Winter	62V03490	2023	2.5	NA	NA	NA	IX11049	Yes
Winter	62V03777	2023	2.5	NA	NA	NA	IX11051	Yes
Winter	62V04838	2023	NA	NA	NA	NA
Winter	62V90396	2023	2.5	NA	NA	NA	IX11046	Yes
Winter	62V90406	2023	NA	NA	NA	NA
Winter	62V90417	2023	NA	NA	NA	NA
Winter	62V90451	2023	NA	NA	NA	NA
Winter	62V91224	2023	2.5	NA	NA	NA	IX11048	Yes
Winter	62V91287	2023	NA	NA	NA	NA
Winter	62V91399	2023	NA	NA	NA	NA
Winter	62V92461	2023	NA	NA	NA	NA
Winter	62V92462	2023	NA	NA	NA	NA
Winter	62V92463	2023	NA	NA	NA	NA
Winter	62V92527	2023	NA	NA	NA	NA
Winter	58V90979	2023	2.5	NA	NA	NA	IX11056	Yes
Winter	62V90499	2023	NA	NA	NA	NA
Winter	62V91021	2023	2.5	NA	NA	NA	IX11062	Yes
Winter	62V91045	2023	2.5	NA	NA	NA	IX11058	Yes
Winter	62V91063	2023	2.5	NA	NA	NA	IX11064	Yes
Winter	62V91254	2023	NA	NA	NA	NA
Winter	62V91259	2023	2.5	NA	NA	NA	IX11063	Yes
Winter	62V91283	2023	NA	NA	NA	NA
Winter	62V91354	2023	NA	NA	NA	NA
Winter	62V91372	2023	NA	NA	NA	NA
Winter	62V91373	2023	NA	NA	NA	NA
Winter	62V91454	2023	2.5	NA	NA	NA	IX11061	Yes
Winter	62V92464	2023	NA	NA	NA	NA
Winter	62V92465	2023	NA	NA	NA	NA
Winter	62V92701	2023	2.5	NA	NA	NA	IX11059	Yes
Winter	62V92702	2023	NA	NA	NA	NA
Winter	62V93095	2023	2.5	NA	NA	NA	IX11057	Yes
Winter	62V93393	2023	NA	NA	NA	NA
Winter	62V93865	2023	2.5	NA	NA	NA	IX11060	Yes
Winter	62V93950	2023	2.5	NA	NA	NA	IX11055	Yes
Winter	62V04857	2023	2.5	NA	NA	NA	IX11068	Yes
Winter	62V90400	2023	NA	NA	NA	NA
Winter	62V90431	2023	NA	NA	NA	NA
Winter	62V91341	2023	NA	NA	NA	NA
Winter	62V91407	2023	NA	NA	NA	NA
Winter	62V91422	2023	2.5	NA	NA	NA	IX11072	Yes
Winter	62V91424	2023	2.5	NA	NA	NA	IX11067	Yes
Winter	62V91954	2023	2.5	NA	NA	NA	IX11070	Yes
Winter	62V92291	2023	2.5	NA	NA	NA	IX11069	Yes
Winter	62V92292	2023	2.5	NA	NA	NA	IX11073	Yes
Winter	62V92452	2023	2.5	NA	NA	NA	IX11071	Yes
Winter	62V92455	2023	2.5	NA	NA	NA	IX11065	Yes
Winter	62V92458	2023	NA	NA	NA	NA
Winter	62V92469	2023	2.5	NA	NA	NA	IX11066	Yes
Winter	62V92470	2023	2.5	NA	NA	NA	IX11074	Yes
Winter	62V92471	2023	NA	NA	NA	NA
Winter	62V92652	2023	NA	NA	NA	NA
Winter	62V92670	2023	NA	NA	NA	NA
Winter	62V92693	2023	NA	NA	NA	NA
Winter	62V93689	2023	NA	NA	NA	NA
Winter	62V02977	2023	2.5	NA	NA	NA	IX11079	Yes
Winter	62V03908	2023	NA	NA	NA	NA
Winter	62V04680	2023	NA	NA	NA	NA
Winter	62V91057	2023	NA	NA	NA	NA
Winter	62V91301	2023	NA	NA	NA	NA
Winter	62V91408	2023	NA	NA	NA	NA
Winter	62V91438	2023	NA	NA	NA	NA
Winter	62V91456	2023	2.5	NA	NA	NA	IX11075	Yes
Winter	62V91905	2023	NA	NA	NA	NA
Winter	62V91908	2023	NA	NA	NA	NA
Winter	62V91911	2023	NA	NA	NA	NA
Winter	62V91931	2023	NA	NA	NA	NA
Winter	62V92460	2023	NA	NA	NA	NA
Winter	62V92472	2023	2.5	NA	NA	NA	IX11076	Yes
Winter	62V93025	2023	NA	NA	NA	NA
Winter	62V93395	2023	NA	NA	NA	NA
Winter	62V93635	2023	NA	NA	NA	NA
Winter	62V93846	2023	2.5	NA	NA	NA	IX11077	Yes
Winter	63V90528	2023	2.5	NA	NA	NA	IX11078	Yes
Winter	63V90616	2023	NA	NA	NA	NA
Breeding	62V90511	2023	2	1	3	2	IX11080	Yes
Breeding	62V91407	2023	2	1	1	1	IX11082	Yes
Breeding	62V04857	2023	2	0	0	1	IX11083	Yes
Breeding	62V92514	2023		0	3	2	NA
Breeding	62V90512	2023	2	2	8	0	IX11081	Yes
Breeding	62V92539	2023	2	0	1	2	IX11090	Yes
Breeding	62V90447	2023	2	0	7	1	IX11089	Yes
Breeding	62V93675	2023		1	6	0	NA
Breeding	62V93758	2023	2	0	0	2	IX11088	Yes
Breeding	62V93749	2023	2	0	0	0	IX11085	Yes
Breeding	61V22692	2023	2	0	5	2	IX11084	Yes
Breeding	62V03409	2023	2	0	0	1	IX11086	Yes
Breeding	62V03338	2023	2	2	3	1	IX11087	Yes
Breeding	62V93421	2023	2	0	0	3	IX11092	Yes
Breeding	61V22628	2023	2	0	0	1	IX11091	Yes
Breeding	62V03320	2023	2	0	0	0	IX11093	Yes
Breeding	62V93841	2023	2	1	4	2	IX11094	Yes
Breeding	62V92303	2023	2	2	0	1	IX11098	Yes
Breeding	62V03835	2023	2	3	1	1	IX11103	Yes
Breeding	62V93764	2023	2	3	4	0	IX11104	Yes
Breeding	62V03450	2023	2	1	6	1	IX11095	Yes
Breeding	62V01136	2023	2	0	1	0	IX11102	Yes
Breeding	62V90351	2023	2	1	6	0	IX11101	Yes
Breeding	62V03448	2023	2	6	3	0	NA
Breeding	62V03838	2023	2	1	1	0	IX11099	Yes
Breeding	63V90716	2023	2	2	7	1	IX11097	Yes
Breeding	62V92484	2023	2	0	0	0	IX11096	Yes
Breeding	62V92485	2023	2	4	1	1	IX11100	Yes
Breeding	63V90855	2023	2	0	2	0	IX11105	Yes
Breeding	62V92737	2023	2	2	4	0	IX11109	Yes
Breeding	62V92288	2023	2	1	7	0	IX11107	Yes
Breeding	62V93395	2023	2	3	12	0	IX11108	Yes
Breeding	62V91410	2023	2	0	0	1	IX11110	Yes
Breeding	62V02977	2023	2	6	11	NA	IX11111	Yes
Breeding	62V91202	2023	2	2	2	3	IX11115	Yes
Breeding	62V04258	2023	2	1	2	0	IX11112	Yes
Breeding	62V92488	2023	2	0	0	0	IX11118	Yes
Breeding	61V77027	2023	2	5	10	0	IX11113	Yes
Breeding	62V90304	2023	2	0	8	0	IX11116	Yes
Breeding	62V93633	2023	2	0	0	NA	IX11117	Yes
Breeding	62V92489	2023	2	2	4	2	IX11114	Yes
Breeding	62V92490	2023	2	0	1	0	IX11120	Yes
Breeding	62V92491	2023	2	1	1	1	IX11119	Yes
Breeding	62V91910	2023	2	4	5	0	NA
Breeding	62V92718	2023	2	4	6	0	NA
Breeding	62V90386	2023	2	0	9	0	IX11123	Yes
Breeding	62V92460	2023	2	2	3	2	IX11124	Yes
Breeding	62V93908	2023	2	1	8	0	IX11122	Yes
Breeding	62V04094	2023	2	1	1	2	IX11125	Yes
Breeding	62V92443	2023	2	1	6	3	IX11121	Yes
Breeding	63V91008	2023		1	1	0	NA
Breeding	63V91009	2023		2	0	1	NA
Breeding	62V89416	2023	2	1	0	1	IX11128	Yes
Breeding	62V92524	2023		0	1	0	NA
Breeding	62V92823	2023	2	1	0	0	IX11126	Yes
Breeding	63V91010	2023		1	1	0	NA
Breeding	63V91011	2023		1	0	0	NA
Breeding	62V02957	2023	2	2	6	2	IX11127	Yes
Breeding	63V91012	2023		4	4	0	NA
Breeding	62V92265	2023		0	0	0	NA
Breeding	62V04988	2023	2	2	13	1	IX11130	Yes
Breeding	64V68464	2023		1	3	2	NA
Breeding	64V68465	2023	2	1	5	0	IX11129	Yes
Breeding	62V91412	2023	2	0	7	0	IX11131	Yes
Breeding	62V90506	2023	2	0	0	2	IX11135	Yes
Breeding	63V90805	2023	2	4	0	0	IX11134	Yes
Breeding	62V92787	2023		2	2	0	NA
Breeding	62V93175	2023		0	1	0	NA
Breeding	62V91098	2023		1	1	0	NA
Breeding	62V90344	2023		3	0	1	NA
Breeding	62V90811	2023	2	3	0	0	IX11133	Yes
Breeding	62V92766	2023	2	5	3	0	IX11132	Yes
Breeding	62V92469	2023	2	1	2	0	IX11136	Yes
Breeding	62V93772	2023		4	10	4	NA
Breeding	63V91068	2023	2	1	4	2	IX11137	Yes
Breeding	63V91069	2023	2	1	0	NA	IX11138	Yes
Breeding	63V91000	2023	2	5	4	1	IX11140	Yes
Breeding	62V92650	2023	2	0	1	1	IX11141	Yes
Breeding	63V90809	2023	2	0	5	NA	IX11139	Yes
Breeding	62V90863	2023	2	4	1	0	IX11147	Yes
Breeding	62V89474	2023	2	0	2	0	IX11143	Yes
Breeding	63V91091	2023		2	4	1	NA
Breeding	63V91092	2023	2	0	2	0	IX11149	Yes
Breeding	63V91093	2023	2	4	3	0	IX11142	Yes
Breeding	63V90353	2023	2	0	0	0	IX11145	Yes
Breeding	63V90599	2023	2	0	2	3	IX11144	Yes
Breeding	63V91094	2023	2	8	1	0	IX11151	Yes
Breeding	63V90343	2023		2	0	0	NA
Breeding	63V90341	2023	2	3	5	0	IX11148	Yes
Breeding	62V90368	2023	2	15	8	0	IX11146	Yes
Breeding	63V91095	2023	2	2	0	0	IX11150	Yes
Breeding	62V91227	2023	2	4	1	0	IX11154	Yes
Breeding	62V91799	2023	2	0	3	1	IX11152	Yes
Breeding	62V92693	2023	2	0	0	0	IX11155	Yes
Breeding	62V92670	2023	2	0	0	0	IX11153	Yes
Breeding	62V90878	2023	2	0	0	1	IX11156	Yes
Breeding	63V90609	2023	2	0	0	NA	IX11158	Yes
Breeding	63V91217	2023	2	0	2	NA	IX11157	Yes

## Sheet: Ticks
IX	Stage	Borrelia sl	B.garinii	IGS PCR	Borrelia genotype	DNA amount garinii
10845	N	-	-			5
10845	L	-	-			5
10845	N	-	-			5
10845	N	-	-			5
10845	N	-	-			5
10845	L	-	-			5
10845	N	-	-			5
10845	L	-	-			5
10845	N	-	-			5
10845	L	-	-			5
10845	L	-	-			5
10845	L	-	-			5
10845	L	-	-			5
10847	N	-	-			5
10847	N	-	-			5
10848	L	-	-			5
10848	L	-	-			5
10848	L	-	-			5
10848	L	-	-			5
10848	L	-	-			5
10848	L	-	-			5
10848	L	-	-			5
10848	L	-	-			5
10849	L	-	-			5
10849	N	-	-			5
10849	N	-	-			5
10849	L	-	-			5
10849	N	-	-			5
10849	L	-	-			5
10849	N	-	-			5
10850	N	-	-			5
10850	N	-	-			5
10850	L	-	-			5
10850	L	-	-			5
10850	N	-	-			5
10850	N	-	-		B.garinii	5
10851	L	-	-			5
10851	N	-	-			5
10851	N	-	-			5
10851	N	-	-			5
10851	N	-	-			5
10851	N	-	-			5
10851	N	-	-			5
10852	L	-	-			5
10852	N	-	-			5
10853	L	-	-			5
10853	L	-	-			5
10854	N	-	-			5
10854	N	-	-			5
10854	L	-	-			5
10854	L	-	-			5
10855	N	-	-			5
10855	N	-	-			5
10855	N	-	-			5
10855	N	29.55	-	+	B.afzelii	5
10855	N	-	-			5
10855	L	-	-			5
10855	N	-	-			5
10855	N	-	-			5
10855	N	-	-			5
10855	L	-	-			5
10855	L	-	-			5
10855	L	-	-			5
10855	L	-	-			5
10855	L	-	-			5
10856	N	-	-			5
10856	N	-	-			5
10856	L	-	-			5
10856	L	-	-			5
10856	L	-	-			5
10856	L	-	-			5
10856	N	-	-			5
10856	N	-	-			5
10857	N	33	-	+	B.afzelii	5
10857	N	-	-			5
10857	N	-	-			5
10857	N	-	-			5
10857	L	-	-			5
10858	N	-	-			5
10858	N	-	-			5
10858	N	-	-			5
10858	N	-	-			5
10858	L	-	-			5
10858	L	-	-			5
10858	L	-	-			5
10858	L	-	-			5
10858	N	-	-			5
10858	L	37.020000000000003	-	-		5
10858	L	-	-			5
10858	L	-	-			5
10858	L	-	-			5
10858	L	-	-			5
10858	L	-	-			5
10858	L	-	-			5
10858	L	-	-			5
10858	L	-	-			5
10858	L	-	-			5
10858	L	-	-			5
10858	L	-	-			5
10858	L	-	-			5
10858	L	-	-			5
10858	N	-	-			5
10858	L	-	-			5
10858	L	-	-			5
10858	L	36.19	-	-		5
10858	L	-	-			5
10858	L	-	-			5
10858	L	-	-			5
10858	L	-	-			5
10858	L	-	-			5
10858	L	-	-			5
10858	L	-	-			5
10858	L	-	-			5
10858	L	-	-			5
10858	L	-	-			5
10859	N	-	-			5
10859	N	-	-			5
10859	N	-	-			5
10859	N	-	-			5
10859	N	-	-			5
10859	L	-	-			5
10859	L	-	-			5
10859	L	-	-			5
10859	N	31.74	-	+	B.afzelii	5
10859	L	-	-			5
10859	L	-	-			5
10859	L	-	-			5
10859	L	-	-			5
10859	L	-	-			5
10859	L	-	-			5
10859	L	-	-			5
10859	L	-	-			5
10859	L	36.86	-	+	B.garinii	5
10859	L	-	-			5
10859	L	-	-			5
10859	L	-	-			5
10859	L	-	-			5
10859	L	-	-			5
10859	L	-	-			5
10859	L	-	-			5
10859	L	-	-			5
10859	L	-	-			5
10859	L	-	-			5
10859	L	-	-			5
10859	L	-	-			5
10860	N	-	-			5
10860	N	-	-			5
10860	L	-	-			5
10860	L	-	-			5
10860	L	-	-			5
10860	L	-	-			5
10860	L	-	-			5
10860	N	-	-			5
10860	L	-	-			5
10860	L	-	-			5
10860	L	-	-			5
10860	L	-	-			5
10861	L	-	-			5
10861	L	-	-			5
10861	L	-	-			5
10861	L	-	-			5
10861	L	-	-			5
10861	N	-	-			5
10861	L	-	-			5
10861	L	-	-			5
10861	L	-	-			5
10861	L	-	-			5
10861	N	-	-			5
10861	L	35.08	-	+	B.garinii	5
10861	N	-	-			5
10861	N	-	-			5
10861	L	-	-			5
10861	L	-	-			5
10862	N	-	-			5
10862	L	-	-			5
10862	L	-	-			5
10862	L	-	-			5
10862	L	-	-			5
10862	L	-	-			5
10863	N	-	-			5
10863	L	-	-			5
10863	N	-	-			5
10863	L	-	-			5
10863	L	-	-			5
10863	L	-	-			5
10864	L	-	-			5
10864	L	-	-			5
10864	L	-	-			5
10864	L	-	-			5
10904	L	-	-			5
10904	L	-	-			5
10904	L	-	-			5
10904	L	-	-			5
10904	L	-	-			5
10904	N	-	-			5
10904	N	29.28	-	+	B.afzelii	5
10905	L	-	-			5
10905	N	-	-			5
10905	L	-	-			5
10905	L	-	-			5
10906	L	-	-			5
10906	L	-	-			5
10906	L	-	-			5
10906	L	-	-			5
10906	L	36.700000000000003	-	-		5
10906	L	-	-			5
10906	L	-	-			5
10906	L	-	-			5
10906	L	-	-			5
10906	L	-	-			5
10907	N	-	-			5
10907	L	-	-			5
10907	L	-	-			5
10907	L	-	-			5
10907	L	-	-			5
10907	L	-	-			5
10908	L	37.08	-	-		5
10908	L	-	-			5
10908	L	-	-			5
10908	L	-	-			5
10908	L	-	-			5
10908	L	-	-			5
10908	L	-	-			5
10908	L	-	-			5
10908	L	-	-			5
10908	L	-	-			5
10908	L	-	-			5
10908	L	-	-			5
10908	L	-	-			5
10908	L	-	-			5
10908	L	-	-			5
10908	L	-	-			5
10908	L	-	-			5
10908	L	-	-			5
10901	L	-	-			5
10901	L	-	-			5
10901	L	-	-			5
10901	L	-	-			5
10901	L	-	-			5
10901	L	-	-			5
10901	L	-	-			5
10901	L	-	-			5
10902	L	-	-			5
10902	L	-	-			5
10902	L	-	-			5
10902	L	-	-			5
10902	L	-	-			5
10902	L	-	-			5
10902	L	-	-			5
10902	L	-	-			5
10902	L	-	-			5
10902	L	-	-			5
10902	L	-	-			5
10902	L	-	-			5
10902	L	-	-			5
10902	L	-	-			5
10902	L	-	-			5
10902	L	-	-			5
10902	L	-	-			5
10902	L	-	-			5
10902	L	-	-			5
10902	L	-	-			5
10902	L	-	-			5
10898	L	-	-			5
10898	L	-	-			5
10898	L	-	-			5
10898	L	-	-			5
10898	L	-	-			5
10898	L	-	-			5
10898	L	-	-			5
10898	L	-	-			5
10899	N	-	-			5
10899	N	-	-			5
10899	L	-	-			5
10899	L	-	-			5
10899	L	-	-			5
10900	L	-	-			5
10900	L	-	-			5
10900	L	-	-			5
10900	L	-	-			5
10900	L	-	-			5
10900	L	-	-			5
10900	L	-	-			5
10900	L	-	-			5
10900	L	-	-			5
10900	L	-	-			5
10900	L	-	-			5
10900	L	-	-			5
10900	L	-	-			5
10900	L	-	-			5
10900	L	-	-			5
10903	L	-	-			5
10903	L	-	-			5
10903	L	-	-			5
10903	L	-	-			5
10903	L	-	-			5
10903	L	-	-			5
10903	L	-	-			5
10903	L	-	-			5
10903	L	-	-			5
10903	L	-	-			5
10897	L	-	-			5
10897	L	-	-			5
10897	L	-	-			5
10897	L	-	-			5
10897	L	-	-			5
10897	L	-	-			5
10897	L	-	-			5
10896	L	-	-			5
10896	L	-	-			5
10896	L	-	-			5
10896	L	-	-			5
10896	L	-	-			5
10896	L	-	-			5
10896	L	-	-			5
10896	L	-	-			5
10896	L	-	-			5
10896	L	-	-			5
10896	L	-	-			5
10896	L	-	-			5
10896	L	-	-			5
10896	L	-	-			5
10896	L	-	-			5
10896	L	-	-			5
10896	L	-	-			5
10896	L	-	-			5
10896	L	-	-			5
10896	L	-	-			5
10895	L	-	-			5
10895	N	-	-			5
10895	L	-	-			5
10895	L	-	-			5
10895	L	-	-			5
10895	L	-	-			5
10895	L	-	-			5
10895	L	-	-			5
10895	L	-	-			5
10895	L	-	-			5
10895	L	-	-			5
10895	L	-	-			5
10894	L	-	-			5
10894	L	-	-			5
10894	L	-	-			5
10894	L	-	-			5
10894	L	-	-			5
10894	L	-	-			5
10894	L	-	-			5
10894	L	-	-			5
10894	L	-	-			5
10893	N	-	-			5
10893	N	-	-			5
10893	N	-	-			5
10893	N	-	-			5
10893	N	-	-			5
10893	N	27.62	-	+	B.afzelii	5
10893	N	38.22	-	+	B.afzelii	5
10893	N	-	-			5
10893	N	-	-			5
10893	N	-	-			5
10893	N	-	-			5
10893	N	-	-			5
10893	N	-	-			5
10893	N	-	-			5
10893	N	-	-			5
10893	N	-	-			5
10893	N	26.48	-	+	B.afzelii	5
10893	N	-	-			5
10893	L	-	-			5
10893	L	-	-			5
10893	L	-	-			5
10893	L	-	-			5
10893	L	-	-			5
10893	L	-	-			5
10893	L	-	-			5
10893	L	-	-			5
10893	L	-	-			5
10893	L	-	-			5
10893	L	-	-			5
10892	N	-	-			5
10892	L	-	-			5
10892	L	-	-			5
10892	L	-	-			5
10892	L	-	-			5
10892	L	-	-			5
10892	L	-	-			5
10891	L	-	-			5
10891	L	-	-			5
10891	L	-	-			5
10891	L	-	-			5
10891	L	-	-			5
10891	L	-	-			5
10891	L	-	-			5
10890	N	-	-			5
10890	L	-	-			5
10890	L	-	-			5
10890	N	-	-			5
10890	L	-	-			5
10890	L	-	-			5
10890	L	-	-			5
10890	L	-	-			5
10890	L	-	-			5
10890	L	-	-			5
10890	L	-	-			5
10890	L	-	-			5
10890	L	-	-			5
10890	L	-	-			5
10890	L	-	-			5
10890	L	-	-			5
10890	L	-	-			5
10890	L	-	-			5
10890	L	-	-			5
10890	L	-	-			5
10890	L	-	-			5
10890	L	-	-			5
10890	L	-	-			5
10890	L	-	-			5
10890	L	-	-			5
10889	L	-	-			5
10889	L	-	-			5
10889	L	-	-			5
10889	L	-	-			5
10889	L	-	-			5
10889	L	-	-			5
10889	L	-	-			5
10889	L	-	-			5
10889	L	-	-			5
10889	N	-	-			5
10889	N	29.83	-	+	B.afzelii	5
10889	L	-	-			5
10889	L	-	-			5
10889	L	-	-			5
10889	L	-	-			5
10889	L	-	-			5
10889	L	-	-			5
10889	N	-	-			5
10888	N	27.06	-	+	B.sensu stricto	5
10888	L	-	-			5
10888	L	-	-			5
10888	L	-	-			5
10888	L	-	-			5
10888	L	-	-			5
10888	L	-	-			5
10888	L	-	-			5
10888	L	-	-			5
10887	N	-	-			5
10887	N	-	-			5
10887	L	-	-			5
10887	L	-	-			5
10887	L	-	-			5
10887	L	37.619999999999997	-	-		5
10887	L	-	-			5
10887	L	-	-			5
10887	L	-	-			5
10887	L	-	-			5
10887	L	35.299999999999997	-	-		5
10887	L	-	-			5
10887	L	-	-			5
10887	L	-	-			5
10887	L	-	-			5
10887	L	-	-			5
10887	L	-	-			5
10887	L	-	-			5
10887	L	-	-			5
10887	L	-	-			5
10887	L	-	-			5
10887	L	-	-			5
10887	L	-	-			5
10887	L	-	-			5
10886	L	-	-			5
10886	L	-	-			5
10886	L	-	-			5
10886	L	-	-			5
10885	N	-	-			5
10885	N	-	-			5
10885	N	-	-			5
10885	N	-	-			5
10885	N	-	-			5
10885	L	-	-			5
10885	L	-	-			5
10885	L	-	-			5
10885	L	-	-			5
10885	L	-	-			5
10885	L	-	-			5
10885	L	-	-			5
10885	L	-	-			5
10885	L	-	-			5
10885	L	-	-			5
10885	N	-	-			5
10885	N	-	-			5
10885	L	-	-			5
10885	L	-	-			5
10885	L	-	-			5
10884	L	-	-			5
10884	L	-	-			5
10884	L	-	-			5
10884	L	-	-			5
10884	L	-	-			5
10884	L	-	-			5
10884	L	-	-			5
10884	L	-	-			5
10884	L	-	-			5
10884	L	-	-			5
10884	L	-	-			5
10884	L	-	-			5
10884	L	-	-			5
10884	L	-	-			5
10884	L	-	-			5
10884	L	-	-			5
10884	L	-	-			5
10884	L	-	-			5
10884	L	-	-			5
10884	L	-	-			5
10884	L	-	-			5
10884	L	-	-			5
10884	L	-	-			5
10883	N	-	-			5
10883	N	27.68	-	+	B.afzelii	5
10883	N	-	-			5
10883	N	-	-			5
10883	N	25.25	-	+	B.afzelii	5
10883	L	-	-			5
10883	L	-	-			5
10883	L	-	-			5
10883	L	-	-			5
10883	L	-	-			5
10883	L	-	-			5
10883	L	-	-			5
10883	L	-	-			5
10883	L	-	-			5
10883	L	-	-			5
10883	L	-	-			5
10883	L	-	-			5
10883	L	-	-			5
10883	L	-	-			5
10883	L	-	-			5
10883	L	-	-			5
10883	L	-	-			5
10883	L	-	-			5
10883	L	-	-			5
10883	L	-	-			5
10883	L	-	-			5
10883	L	-	-			5
10882	N	-	-			5
10882	N	33.01	-	+	B.afzelii	5
10882	N	-	-			5
10882	N	-	-			5
10882	L	-	-			5
10882	L	-	-			5
10882	L	-	-			5
10882	L	-	-			5
10882	L	-	-			5
10882	L	-	-			5
10882	L	-	-			5
10882	L	-	-			5
10882	L	-	-			5
10882	L	-	-			5
10882	L	-	-			5
10882	L	-	-			5
10882	L	-	-			5
10882	L	-	-			5
10882	L	-	-			5
10882	L	-	-			5
10882	L	-	-			5
10882	L	-	-			5
10882	L	-	-			5
10882	L	-	-			5
10882	L	-	-			5
10882	L	-	-			5
10882	L	-	-			5
10882	L	-	-			5
10882	L	-	-			5
10881	N	-	-			5
10881	N	31.75	-	+	x	5
10881	N	26.77	-	+	B.afzelii	5
10881	N	30.69	-	+	B.afzelii	5
10881	N	-	-			5
10881	N	-	-			5
10881	N	-	-			5
10881	N	-	-			5
10881	N	27.59	-	+	B.afzelii	5
10881	N	-	-			5
10881	N	-	-			5
10881	N	29.49	-	+	B.afzelii	5
10881	N	-	-			5
10881	N	32.53	-	+	B.afzelii	5
10881	L	-	-			5
10881	L	-	-			5
10881	L	-	-			5
10881	L	-	-			5
10881	L	-	-			5
10881	L	-	-			5
10881	L	-	-			5
10881	L	-	-			5
10881	L	-	-			5
10881	L	-	-			5
10881	L	-	-			5
10881	L	-	-			5
10881	L	-	-			5
10881	L	-	-			5
10881	L	-	-			5
10881	L	-	-			5
10880	N	-	-			5
10880	L	-	-			5
10880	L	-	-			5
10880	L	-	-			5
10879	N	-	-			5
10879	N	-	-			5
10879	L	-	-			5
10879	N	-	-			5
10879	N	-	-			5
10879	L	-	-			5
10879	L	-	-			5
10879	L	-	-			5
10879	L	-	-			5
10879	L	-	-			5
10879	L	-	-			5
10879	L	-	-			5
10879	L	-	-			5
10879	L	-	-			5
10879	L	-	-			5
10879	L	-	-			5
10879	L	-	-			5
10879	N	50	-	+	B.afzelii	5
10879	L	-	-			5
10879	L	-	-			5
10879	L	-	-			5
10879	L	-	-			5
10879	L	35.950000000000003	-	-		5
10879	L	-	-			5
10879	L	-	-			5
10879	L	-	-			5
10879	L	-	-			5
10878	N	-	-			5
10878	L	-	-			5
10878	L	-	-			5
10878	L	-	-			5
10878	L	36.93	-	-		5
10878	L	-	-			5
10878	L	-	-			5
10878	L	-	-			5
10878	L	-	-			5
10878	L	-	-			5
10878	L	-	-			5
10878	L	-	-			5
10878	L	-	-			5
10878	L	-	-			5
10878	L	-	-			5
10878	L	-	-			5
10877	L	-	-			5
10877	N	-	-			5
10877	L	-	-			5
10877	L	-	-			5
10877	L	-	-			5
10877	L	-	-			5
10877	L	-	-			5
10877	L	-	-			5
10877	L	-	-			5
10877	L	-	-			5
10877	L	-	-			5
10877	L	-	-			5
10877	L	-	-			5
10876	N	-	-			5
10876	N	-	-			5
10876	N	-	-			5
10876	N	-	-			5
10876	N	-	-			5
10876	N	-	-			5
10876	N	-	-			5
10876	N	-	-			5
10876	N	-	-			5
10876	N	-	-			5
10876	L	-	-			5
10876	L	-	-			5
10876	L	-	-			5
10876	L	-	-			5
10876	L	-	-			5
10876	L	-	-			5
10876	L	-	-			5
10876	L	-	-			5
10876	L	-	-			5
10876	L	-	-			5
10876	L	-	-			5
10876	L	-	-			5
10876	L	-	-			5
10876	L	-	-			5
10876	L	-	-			5
10876	L	-	-			5
10876	L	-	-			5
10876	L	-	-			5
10876	L	-	-			5
10876	L	-	-			5
10876	L	-	-			5
10876	L	-	-			5
10875	N	-	-			5
10875	N	49.48	-	+	B.sensu stricto	5
10875	L	-	-			5
10875	N	-	-			5
10875	N	-	-			5
10875	L	-	-			5
10875	L	-	-			5
10875	L	-	-			5
10875	L	-	-			5
10875	L	-	-			5
10875	L	-	-			5
10875	L	-	-			5
10875	L	-	-			5
10875	L	-	-			5
10875	L	-	-			5
10875	L	-	-			5
10875	L	-	-			5
10875	L	-	-			5
10875	L	-	-			5
10875	L	-	-			5
10875	L	-	-			5
10875	L	-	-			5
10875	L	-	-			5
10875	L	-	-			5
10875	L	-	-			5
10875	L	-	-			5
10874	N	-	-			5
10874	N	22.76	-	+	B.afzelii	5
10874	N	-	-			5
10874	N	-	-			5
10874	L	-	-			5
10874	L	-	-			5
10874	L	-	-			5
10874	L	-	-			5
10874	L	-	-			5
10874	L	-	-			5
10874	L	-	-			5
10874	L	-	-			5
10873	N	-	-			5
10873	N	-	-			5
10873	L	-	-			5
10873	L	-	-			5
10872	L	-	-			5
10872	L	-	-			5
10871	L	-	-			5
10871	L	-	-			5
10871	L	-	-			5
10871	L	-	-			5
10871	L	-	-			5
10871	L	-	-			5
10871	L	-	-			5
10871	L	-	-			5
10871	L	-	-			5
10871	L	-	-			5
10871	L	-	-			5
10871	L	-	-			5
10870	L	-	-			5
10869	N	-	-			5
10869	N	-	-			5
10869	L	-	-			5
10869	L	-	-			5
10869	L	-	-			5
10869	L	-	-			5
10868	N	-	-			5
10868	L	-	-			5
10868	L	-	-			5
10868	N	-	-			5
10868	N	-	-			5
10868	L	-	-			5
10868	L	-	-			5
10868	L	-	-			5
10868	L	-	-			5
10868	L	-	-			5
10867	N	-	-			5
10867	N	-	-			5
10867	N	-	-			5
10867	L	-	-			5
10867	L	-	-			5
10867	L	-	-			5
10867	L	-	-			5
10867	N	-	-			5
10867	L	-	-			5
10866	N	-	-			5
10866	N	-	-			5
10866	L	-	-			5
10865	N	-	-			5
10865	L	-	-			5
10865	L	-	-			5
10865	L	-	-			5
10865	L	-	-			5
10865	L	-	-			5
10865	L	-	-			5
10929	L	-	-			7
10929	L	-	-			7
10929	L	-	-			7
10929	L	-	-			7
10929	L	-	-			7
10929	L	-	-			7
10929	L	-	-			7
10929	L	-	-			7
10929	L	-	-			7
10929	L	-	-			7
10929	L	-	-			7
10929	L	-	-			7
10929	L	-	-			7
10930	L	-	-			7
10930	L	-	-			7
10930	L	-	-			7
10930	L	-	-			7
10930	L	-	-			7
10930	L	-	-			7
10930	L	-	-			7
10930	L	-	-			7
10930	L	-	-			7
10930	L	-	-			7
10930	L	-	-			7
10930	L	-	-			7
10930	L	-	-			7
10930	L	-	-			7
10930	L	-	-			7
10930	L	-	-			7
10930	L	-	-			7
10930	L	-	-			7
10930	L	-	-			7
10931	L	-	-			7
10931	L	-	-			7
10931	L	-	-			7
10931	L	-	-			7
10931	L	-	-			7
10931	L	-	-			7
10931	L	-	-			7
10931	L	-	-			7
10931	L	-	-			7
10931	L	-	-			7
10931	L	-	-			7
10931	L	-	-			7
10931	L	-	-			7
10931	L	-	-			7
10931	L	-	-			7
10931	L	-	-			7
10931	L	-	-			7
10931	L	-	-			7
10931	L	-	-			7
10931	L	-	-			7
10931	L	-	-			7
10931	L	-	-			7
10931	L	-	-			7
10931	L	-	-			7
10931	L	-	-			7
10932	L	-	-			7
10932	L	-	-			7
10932	L	-	-			7
10932	L	-	-			7
10932	L	-	-			7
10932	L	-	-			7
10932	L	-	-			7
10932	L	-	-			7
10932	L	-	-			7
10932	L	-	-			7
10932	L	-	-			7
10932	L	-	-			7
10932	L	-	-			7
10932	L	-	-			7
10932	L	-	-			7
10932	L	-	-			7
10932	L	-	-			7
10932	L	-	-			7
10932	L	-	-			7
10932	L	-	-			7
10932	L	-	-			7
10932	L	-	-			7
10933	L	-	-			7
10933	L	-	-			7
10933	L	-	-			7
10933	L	-	-			7
10933	L	-	-			7
10933	L	-	-			7
10933	L	-	-			7
10933	L	-	-			7
10933	L	-	-			7
10933	L	-	-			7
10933	L	-	-			7
10933	L	-	-			7
10934	L	-	-			7
10934	L	-	-			7
10934	L	-	-			7
10934	L	-	-			7
10934	L	-	-			7
10934	L	-	-			7
10934	L	-	-			7
10934	L	-	-			7
10934	L	-	-			7
10934	L	-	-			7
10934	L	-	-			7
10934	L	-	-			7
10934	L	-	-			7
10934	L	-	-			7
10934	L	-	-			7
10935	L	-	-			7
10935	L	-	-			7
10935	L	-	-			7
10935	L	-	-			7
10935	L	-	-			7
10935	L	-	-			7
10935	L	-	-			7
10935	L	-	-			7
10935	L	-	-			7
10935	L	-	-			7
10935	L	-	-			7
10935	L	-	-			7
10935	L	-	-			7
10935	L	-	-			7
10935	L	-	-			7
10935	L	-	-			7
10935	L	-	-			7
10935	L	-	-			7
10935	L	-	-			7
10935	L	-	-			7
10936	L	-	-			7
10936	L	-	-			7
10936	L	-	-			7
10936	L	-	-			7
10936	L	-	-			7
10936	L	-	-			7
10936	L	-	-			7
10936	L	-	-			7
10936	L	-	-			7
10936	L	-	-			7
10936	L	-	-			7
10936	L	-	-			7
10936	L	-	-			7
10936	L	-	-			7
10936	L	-	-			7
10936	L	-	-			7
10937	L	-	-			7
10937	L	-	-			7
10937	L	-	-			7
10937	L	-	-			7
10937	L	-	-			7
10937	L	-	-			7
10937	L	-	-			7
10937	L	-	-			7
10937	L	-	-			7
10937	L	-	-			7
10937	L	-	-			7
10937	L	-	-			7
10937	L	-	-			7
10937	L	-	-			7
10937	L	-	-			7
10937	L	-	-			7
10937	L	-	-			7
10937	L	-	-			7
10937	L	-	-			7
10937	L	-	-			7
10937	L	-	-			7
10937	L	-	-			7
10937	L	-	-			7
10937	L	-	-			7
10937	L	-	-			7
10937	L	-	-			7
10937	L	-	-			7
10937	L	-	-			7
10938	L	-	-			7
10938	L	-	-			7
10938	L	-	-			7
10938	L	-	-			7
10938	L	-	-			7
10938	L	-	-			7
10938	L	-	-			7
10938	L	-	-			7
10938	L	-	-			7
10938	L	-	-			7
10938	L	-	-			7
10938	L	-	-			7
10938	L	-	-			7
10938	L	-	-			7
10938	L	-	-			7
10938	L	-	-			7
10939	L	-	-			7
10939	L	-	-			7
10939	L	-	-			7
10939	L	-	-			7
10939	L	-	-			7
10939	L	-	-			7
10939	L	-	-			7
10939	L	-	-			7
10939	L	-	-			7
10940	L	-	-			7
10940	L	-	-			7
10940	L	-	-			7
10940	L	-	-			7
10940	L	-	-			7
10940	L	-	-			7
10940	L	-	-			7
10941	L	-	-			7
10941	L	-	-			7
10941	L	-	-			7
10941	L	-	-			7
10941	L	-	-			7
10941	L	-	-			7
10941	L	-	-			7
10941	L	-	-			7
10941	L	-	-			7
10941	L	-	-			7
10942	L	-	-			7
10942	L	-	-			7
10942	L	-	-			7
10942	L	-	-			7
10942	L	-	-			7
10942	L	-	-			7
10942	L	-	-			7
10942	L	-	-			7
10942	L	-	-			7
10942	L	-	-			7
10942	L	-	-			7
10942	L	-	-			7
10942	L	-	-			7
10942	L	-	-			7
10942	L	-	-			7
10942	L	-	-			7
10942	L	-	-			7
10942	L	-	-			7
10942	L	-	-			7
10942	L	-	-			7
10942	L	-	-			7
10942	L	-	-			7
10942	L	-	-			7
10943	L	-	-			7
10943	L	-	-			7
10944	L	-	-			7
10945	L	42.93	-	+	B.garinii	7
10945	L	-	-			7
10945	L	-	-			7
10946	L	-	-			7
10946	L	-	-			7
10947	L	-	-			7
10948	N	-	-			7
10948	L	-	-			7
10949	L	-	-			7
10949	N	-	-			7
10949	L	-	-			7
10950	L	-	-			7
10951	L	-	-			7
10952	L	-	-			7
10953	L	-	-			7
10953	L	36.47	-	+	B.garinii	7
10953	L	-	-			7
10953	L	41.04	-	+	B.garinii	7
10953	L	-	-			7
10953	L	-	-			7
10953	L	-	-	-		7
10953	L	-	-			7
10953	L	-	-			7
10953	L	-	-			7
10953	L	36.75	-	+	B.garinii	7
10953	L	41.11	-	+	B.garinii	7
10954	L	-	-			7
10954	L	-	-			7
10954	L	-	-			7
10954	L	-	-			7
10954	L	-	-			7
10954	L	-	-			7
10954	L	-	-			7
10954	L	-	-			7
10954	L	-	-			7
10954	L	-	-			7
10954	L	-	-			7
10954	L	-	-			7
10954	L	-	-			7
10954	L	-	-			7
10954	L	-	-			7
10954	L	-	-			7
10954	L	-	-			7
10954	L	-	-			7
10954	L	-	-			7
10954	L	-	-			7
10955	L	-	-			7
10955	L	-	-			7
10955	L	-	-			7
10955	L	-	-			7
10955	L	-	-			7
10955	L	-	-			7
10955	L	-	-			7
10955	L	-	-			7
10955	L	-	-			7
10955	L	-	-			7
10955	L	-	-			7
10955	L	-	-			7
10956	L	-	-			7
10956	L	-	-			7
10956	L	-	-			7
10956	L	-	-			7
10956	L	-	-			7
10956	L	-	-			7
10956	L	-	-			7
10956	L	-	-			7
10956	L	-	-			7
10956	L	-	-			7
10956	L	-	-			7
10956	L	-	-			7
10957	L	-	-			7
10957	L	-	-			7
10957	L	-	-			7
10957	L	-	-			7
10957	L	-	-			7
10957	L	-	-			7
10957	L	-	-			7
10957	L	-	-			7
10957	L	-	-			7
10957	L	-	-			7
10957	L	-	-			7
10957	L	-	-			7
10957	L	-	-			7
10957	L	-	-			7
10957	L	-	-			7
10957	L	-	-			7
10957	L	-	-			7
10957	L	-	-			7
10957	L	-	-			7
10958	L	-	-			7
10958	L	-	-			7
10958	L	-	-			7
10958	L	-	-			7
10958	L	-	-			7
10958	L	-	-			7
10958	L	-	-			7
10958	L	-	-			7
10958	L	-	-			7
10958	L	-	-			7
10958	L	-	-			7
10958	L	-	-			7
10958	L	-	-			7
10958	L	-	-			7
10958	L	37.659999999999997	-	+	B.garinii	7
10958	L	-	-			7
10958	L	-	-			7
10958	L	-	-			7
10958	L	-	-			7
10958	L	-	-			7
10959	L	-	-			7
10959	L	-	-			7
10959	L	-	-			7
10959	L	-	-			7
10959	L	-	-			7
10959	L	-	-			7
10959	L	-	-			7
10959	L	-	-			7
10959	L	-	-			7
10959	L	-	-			7
10959	L	-	-			7
10959	L	-	-			7
10959	L	-	-			7
10959	L	-	-			7
10959	L	-	-			7
10959	L	-	-			7
10959	L	-	-			7
10959	L	-	-			7
10959	L	-	-			7
10959	L	-	-			7
10959	L	-	-			7
10959	L	-	-			7
10959	L	-	-			7
10960	L	-	-			7
10960	L	-	-			7
10960	L	-	-			7
10960	L	-	-			7
10960	L	-	-			7
10960	L	-	-			7
10960	L	-	-			7
10961	L	-	-			7
10961	L	-	-			7
10961	L	-	-			7
10961	L	-	-			7
10961	L	-	-			7
10961	L	-	-			7
10961	L	-	-			7
10961	L	-	-			7
10961	L	-	-			7
10961	L	-	-			7
10961	L	-	-			7
10961	L	-	-			7
10961	L	-	-			7
10961	L	-	-			7
	L	-	-			7
10962	L	-	-			7
10962	L	-	-			7
10962	L	-	-			7
10962	L	-	-			7
10962	L	-	-			7
10962	L	-	-			7
10962	L	-	-			7
10962	L	-	-			7
10962	L	-	-			7
10962	L	-	-			7
10962	L	-	-			7
10962	L	-	-			7
10962	L	-	-			7
10962	L	-	-			7
10962	L	-	-			7
10962	L	-	-			7
10962	L	-	-			7
10963	L	-	-			7
10963	L	-	-			7
10963	L	-	-			7
10963	L	-	-			7
10963	L	-	-			7
10963	L	-	-			7
10963	L	-	-			7
10963	L	-	-			7
10963	L	-	-			7
10963	L	-	-			7
10963	L	-	-			7
10963	L	-	-			7
10963	L	-	-			7
10963	L	-	-			7
10963	L	-	-			7
10963	L	-	-			7
10963	L	-	-			7
10963	L	-	-			7
10964	L	-	-			7
10964	L	-	-			7
10964	L	-	-			7
10964	L	-	-			7
10964	L	-	-			7
10964	L	-	-			7
10964	L	-	-			7
10964	L	-	-			7
10964	L	-	-			7
10964	L	-	-			7
10964	L	-	-			7
10964	L	-	-			7
10964	L	-	-			7
10964	L	-	-			7
10964	L	-	-			7
10964	L	-	-			7
10964	L	-	-			7
10964	L	-	-			7
10964	L	-	-			7
10964	L	-	-			7
10965	L	-	-			7
10965	L	-	-			7
10965	L	-	-			7
10965	L	-	-			7
10965	L	-	-			7
10965	L	-	-			7
10965	L	-	-			7
10965	L	-	-			7
10965	L	-	-			7
10965	L	-	-			7
10965	L	-	-			7
10965	L	-	-			7
10965	L	-	-			7
10966	L	-	-			7
10966	L	-	-			7
10966	L	-	-			7
10966	L	-	-			7
10966	L	-	-			7
10966	L	-	-			7
10966	L	-	-			7
10966	L	-	-			7
10966	L	-	-			7
10966	L	-	-			7
10966	L	-	-			7
10966	L	-	-			7
10966	L	-	-			7
10966	L	-	-			7
10966	L	-	-			7
10966	L	-	-			7
10966	L	-	-			7
10966	L	-	-			7
10966	L	-	-			7
10966	L	-	-			7
10967	L	-	-			7
10967	L	-	-			7
10967	L	-	-			7
10967	L	-	-			7
10967	L	-	-			7
10967	L	-	-			7
10967	L	-	-			7
10967	L	-	-			7
10967	L	-	-			7
10967	L	-	-			7
10967	L	-	-			7
10967	L	-	-			7
10967	L	-	-			7
10967	L	-	-			7
10967	L	-	-			7
10967	L	-	-			7
10967	L	-	-			7
10967	L	-	-			7
10967	L	-	-			7
10967	L	-	-			7
10967	L	-	-			7
10967	L	-	-			7
10968	L	-	-			7
10968	L	-	-			7
10968	L	-	-			7
10968	L	-	-			7
10968	L	-	-			7
10968	L	-	-			7
10968	L	-	-			7
10968	L	-	-			7
10968	L	-	-			7
10968	L	-	-			7
10968	L	-	-			7
10968	L	-	-			7
10968	L	-	-			7
10968	L	-	-			7
10968	L	-	-			7
10968	L	-	-			7
10968	L	-	-			7
10968	L	-	-			7
10968	L	-	-			7
10968	L	-	-			7
10968	L	-	-			7
10969	L	-	-			7
10969	L	-	-			7
10969	L	-	-			7
10969	L	-	-			7
10969	L	-	-			7
10969	L	-	-			7
10969	L	-	-			7
10969	L	-	-			7
10969	L	-	-			7
10969	L	-	-			7
10970	L	-	-			7
10970	L	-	-			7
10970	L	-	-			7
10970	L	-	-			7
10970	L	-	-			7
10970	L	-	-			7
10970	L	-	-			7
10970	L	-	-			7
10970	L	-	-			7
10970	L	-	-			7
10970	L	-	-			7
10970	L	-	-			7
10970	L	-	-			7
10970	L	-	-			7
10971	L	-	-			7
10971	L	-	-			7
10971	L	-	-			7
10971	L	-	-			7
10971	L	-	-			7
10971	L	-	-			7
10971	L	-	-			7
10971	L	-	-			7
10971	L	-	-			7
10971	L	-	-			7
10971	L	-	-			7
10971	L	-	-			7
10971	L	-	-			7
10971	L	-	-			7
10971	L	-	-			7
10971	L	-	-			7
10973	L	-	-			7
10973	L	-	-			7
10973	L	-	-			7
10973	L	-	-			7
10973	L	34.880000000000003	-	+	B.garinii	7
10973	L	33.909999999999997	-	+	B.garinii	7
10972	L	-	-			7
10972	L	-	-			7
10972	L	-	-			7
10972	L	-	-			7
10972	L	-	-			7
10972	L	-	-			7
10972	L	-	-			7
10972	L	-	-			7
10972	L	-	-			7
10972	L	-	-			7
10972	L	-	-			7
10972	L	-	-			7
10972	L	-	-			7
10972	L	-	-			7
10972	L	-	-			7
10974	L	-	-			7
10974	L	-	-			7
10974	L	-	-			7
10974	L	-	-			7
10974	L	-	-			7
10974	L	-	-			7
10974	L	-	-			7
10974	L	-	-			7
10974	L	-	-			7
10974	L	-	-			7
10974	L	-	-			7
10974	L	-	-			7
10974	L	-	-			7
10974	L	-	-			7
10975	L	37.44	-	+	B.turdii	7
10975	L	30.63	-	+	B.turdii	7
10975	L	-	-			7
10975	L	-	-			7
10975	L	-	-			7
10975	L	-	-			7
10975	L	50	-	+	B.turdii	7
10975	L	-	-			7
10976	L	-	-			7
10976	L	-	-			7
10976	L	-	-			7
10976	L	-	-			7
10976	L	-	-			7
10976	L	-	-			7
10976	L	-	-			7
10977	L	-	-			7
10977	L	-	-			7
10977	L	-	-			7
10977	L	-	-			7
10977	L	-	-			7
10977	L	-	-			7
10977	L	-	-			7
10977	L	-	-			7
10977	L	-	-			7
10978	L	-	-			7
10978	L	-	-			7
10978	L	-	-			7
10978	L	-	-			7
10978	L	-	-			7
10979	L	-	-			7
10979	L	-	-			7
10979	L	-	-			7
10979	L	-	-			7
10979	L	-	-			7
10979	L	-	-			7
10979	L	-	-			7
10979	L	-	-			7
10979	L	-	-			7
10979	L	-	-			7
10979	L	-	-			7
10979	L	-	-			7
10979	L	-	-			7
10979	L	-	-			7
10979	L	-	-			7
10979	L	-	-			7
10979	L	-	-			7
10979	L	-	-			7
10979	L	-	-			7
10979	L	-	-			7
10979	L	-	-			7
10979	L	-	-			7
10980	L	-	-			7
10980	L	-	-			7
10980	L	-	-			7
10980	L	-	-			7
10980	L	-	-			7
10980	L	-	-			7
10980	L	-	-			7
10980	L	-	-			7
10980	L	-	-			7
10980	L	-	-			7
10980	L	-	-			7
10980	L	-	-			7
10980	L	-	-			7
10981	L	-	-			7
10981	L	-	-			7
10981	L	-	-			7
10981	L	-	-			7
10981	L	-	-			7
10981	L	-	-			7
10981	L	-	-			7
10981	L	-	-			7
10981	L	-	-			7
10981	L	-	-			7
10981	L	-	-			7
10982	L	-	-			7
10982	N	-	-			7
10982	L	-	-			7
10982	L	-	-			7
10982	L	-	-			7
10982	L	-	-			7
10982	L	-	-			7
10982	L	-	-			7
10982	L	-	-			7
10982	L	-	-			7
10982	L	-	-			7
10983	L	-	-			7
10983	L	-	-			7
10983	L	-	-			7
10983	L	-	-			7
10983	L	-	-			7
10983	L	-	-			7
10983	L	-	-			7
10983	L	-	-			7
10983	L	-	-			7
10984	L	-	-			7
10984	L	-	-			7
10984	L	-	-			7
10984	L	-	-			7
10984	L	-	-			7
10984	L	-	-			7
10984	L	-	-			7
10984	L	-	-			7
10984	L	-	-			7
10984	L	-	-			7
10984	L	-	-			7
10984	L	-	-			7
10984	L	-	-			7
10984	L	-	-			7
10984	L	-	-			7
10984	L	-	-			7
10984	L	-	-			7
10985	L	-	-			7
10985	L	-	-			7
10985	L	-	-			7
10985	L	-	-			7
10985	L	-	-			7
10985	L	-	-			7
10985	L	-	-			7
10985	L	-	-			7
10985	L	-	-			7
10985	L	-	-			7
10985	L	-	-			7
10985	L	-	-			7
10985	L	-	-			7
10986	L	-	-			7
10986	L	-	-			7
10986	L	-	-			7
10986	L	-	-			7
10986	L	-	-			7
10986	L	-	-			7
10986	L	-	-			7
10986	L	-	-			7
10986	L	-	-			7
10986	L	-	-			7
10986	L	-	-			7
10987	L	-	-			7
10987	L	-	-			7
10987	L	-	-			7
10987	L	-	-			7
10987	L	-	-			7
10987	L	-	-			7
10987	L	-	-			7
10987	L	-	-			7
10987	L	-	-			7
10987	L	-	-			7
10987	L	-	-			7
10987	L	-	-			7
10987	L	-	-			7
10987	L	-	-			7
10987	L	-	-			7
10987	L	-	-			7
10987	L	-	-			7
10987	L	-	-			7
10988	L	-	-			7
10988	L	-	-			7
10988	L	-	-			7
10988	L	-	-			7
10988	L	-	-			7
10988	L	-	-			7
10988	L	-	-			7
10989	L	-	-			7
10989	L	-	-			7
10989	L	-	-			7
10989	L	-	-			7
10989	L	-	-			7
10989	L	-	-			7
10989	L	-	-			7
10989	L	-	-			7
10990	L	-	-			7
10990	L	-	-			7
10990	L	-	-			7
10990	L	-	-			7
10990	L	-	-			7
10990	L	-	-			7
10990	L	-	-			7
10991	L	-	-			7
10991	L	-	-			7
10991	L	-	-			7
10991	L	-	-			7
10991	L	-	-			7
10991	L	-	-			7
10991	L	-	-			7
10991	L	-	-			7
10991	L	-	-			7
10991	L	-	-			7
10991	L	-	-			7
10992	L	-	-			7
10992	L	-	-			7
10992	L	-	-			7
10992	L	-	-			7
10992	L	-	-			7
10992	L	-	-			7
10992	L	-	-			7
10992	L	-	-			7
10992	L	-	-			7
10992	L	-	-			7
10992	L	-	-			7
10993	L	-	-			7
10993	L	-	-			7
10993	L	-	-			7
10993	L	-	-			7
10993	L	-	-			7
10993	L	-	-			7
10993	L	-	-			7
10993	L	-	-			7
10993	L	-	-			7
10993	L	-	-			7
10994	L	-	-			7
10994	L	-	-			7
10994	L	-	-			7
10994	L	-	-			7
10994	L	-	-			7
10994	L	-	-			7
10994	L	-	-			7
10994	L	-	-			7
10994	L	-	-			7
10994	L	-	-			7
10994	L	-	-			7
10994	L	-	-			7
10994	L	-	-			7
10994	L	-	-			7
10994	L	-	-			7
nakijken	L	-	-			7
10999	L	-	-			5
10999	L	-	-			5
10999	L	-	-			5
10999	L	-	-			5
10999	L	-	-			5
10999	L	-	-			5
10999	L	-	-			5
10999	L	-	-			5
10999	L	-	-			5
11000	L	-	-			5
11000	L	-	-			5
11000	L	-	-			5
11000	L	-	-			5
11001	L	-	-			5
11001	L	-	-			5
11001	L	-	-			5
11001	L	-	-			5
11001	L	-	-			5
11001	L	-	-			5
11001	L	-	-			5
11001	L	-	-			5
11001	L	-	-			5
10995	N	-	-			5
10995	N	-	-			5
10995	L	-	-			5
10995	L	-	-			5
10995	L	-	-			5
10995	L	-	-			5
10995	L	-	-			5
10995	L	-	-			5
10995	L	-	-			5
10995	L	-	-			5
10995	L	-	-			5
10995	L	-	-			5
10995	L	-	-			5
10996	L	-	-			5
10996	L	-	-			5
10996	L	-	-			5
10996	L	-	-			5
10996	L	-	-			5
10997	L	-	-			5
10997	L	-	-			5
10997	L	-	-			5
10997	L	-	-			5
10998	L	-	-			5
10998	L	-	-			5
10998	L	-	-			5
10998	L	-	-			5
10998	L	-	-			5
10998	L	-	-			5
11002	L	-	-			5
11002	N	-	-			5
11002	N	-	-			5
11002	L	-	-			5
11002	L	-	-			5
11002	L	-	-			5
11002	L	-	-			5
11002	L	-	-			5
11002	L	-	-			5
11002	L	-	-			5
11002	L	-	-			5
11002	L	-	-			5
11003	L	-	-			5
11003	L	-	-			5
11003	L	-	-			5
11003	L	-	-			5
11003	L	-	-			5
11003	L	-	-			5
11003	L	-	-			5
11004	L	-	-			5
11004	L	35.19	-	+	B.valaisiana	5
11004	L	-	-			5
11004	L	-	-			5
11004	L	-	-			5
11004	L	-	-			5
11004	L	-	-			5
11004	L	-	-			5
11004	L	-	-			5
11005	L	-	-			5
11005	L	-	-			5
11005	L	-	-			5
11005	L	-	-			5
11005	L	-	-			5
11005	L	-	-			5
11005	L	-	-			5
11005	L	-	-			5
11005	L	-	-			5
11005	L	-	-			5
11005	L	-	-			5
11005	L	-	-			5
11005	L	-	-			5
11006	L	-	-			5
11006	L	-	-			5
11007	N	-	-			5
11007	L	-	-			5
11007	L	-	-			5
11007	L	-	-			5
11007	L	-	-			5
11007	L	-	-			5
11007	L	-	-			5
11007	L	-	-			5
11007	L	-	-			5
11007	L	-	-			5
11008	N	-	-			5
11008	L	-	-			5
11008	L	-	-			5
11008	L	-	-			5
11008	L	-	-			5
11008	L	-	-			5
11008	L	-	-			5
11008	L	-	-			5
11008	L	-	-			5
11008	L	-	-			5
11008	L	-	-			5
11008	L	-	-			5
11008	L	-	-			5
11008	L	-	-			5
11008	L	-	-			5
11008	L	-	-			5
11008	L	-	-			5
11008	L	-	-			5
11008	L	-	-			5
11008	L	-	-			5
11008	L	-	-			5
11008	L	-	-			5
11008	L	-	-			5
11008	L	-	-			5
11009	N	-	-			5
11009	L	-	-			5
11009	L	-	-			5
11009	L	-	-			5
11011	N	-	-			5
11011	N	-	-			5
11011	N	-	-			5
11011	L	-	-			5
11011	L	-	-			5
11011	L	-	-			5
11011	L	-	-			5
11011	L	-	-			5
11011	L	-	-			5
11011	L	-	-			5
11011	L	-	-			5
11011	L	-	-			5
11011	L	-	-			5
11011	L	-	-			5
11011	L	-	-			5
11012	L	-	-			5
11012	L	-	-			5
11012	L	-	-			5
11012	L	-	-			5
11012	L	-	-			5
11012	L	-	-			5
11012	L	-	-			5
11013	L	-	-			5
11013	L	-	-			5
11013	L	-	-			5
11013	L	-	-			5
11013	L	-	-			5
11013	L	-	-			5
11013	L	-	-			5
11014	L	-	-			5
11014	L	-	-			5
11014	L	-	-			5
11014	L	-	-			5
11014	L	-	-			5
11014	L	-	-			5
11014	L	-	-			5
11014	L	-	-			5
11015	L	-	-			5
11015	L	-	-			5
11015	L	-	-			5
11015	L	-	-			5
11015	L	-	-			5
11015	L	-	-			5
11015	L	-	-			5
11015	L	-	-			5
11015	L	-	-			5
11015	L	-	-			5
11015	L	-	-			5
11015	L	-	-			5
11015	L	-	-			5
11015	L	-	-			5
11015	L	-	-			5
11015	L	-	-			5
11015	L	-	-			5
11015	L	-	-			5
11015	L	-	-			5
11015	L	-	-			5
11015	L	-	-			5
11015	L	-	-			5
11016	L	-	-			5
11016	L	-	-			5
11016	L	-	-			5
11016	L	-	-			5
11016	L	-	-			5
11016	L	-	-			5
11016	L	-	-			5
11016	L	-	-			5
11016	L	-	-			5
11016	L	-	-			5
11016	L	-	-			5
11016	L	-	-			5
11016	L	-	-			5
11016	L	-	-			5
11017	L	-	-			5
11017	L	-	-			5
11017	L	-	-			5
11017	L	-	-			5
11017	L	-	-			5
11017	L	-	-			5
11017	L	-	-			5
11017	L	-	-			5
11017	L	-	-			5
11017	L	-	-			5
11017	L	-	-			5
11018	L	-	-			5
11018	L	-	-			5
11018	L	-	-			5
11018	L	-	-			5
11018	L	-	-			5
11018	L	-	-			5
11018	L	-	-			5
11018	L	-	-			5
11018	L	-	-			5
11019	L	-	-			5
11019	L	-	-			5
11019	L	-	-			5
11019	L	-	-			5
11020	L	-	-			5
11020	L	-	-			5
11020	L	-	-			5
11020	L	-	-			5
11021	L	-	-			5
11021	L	-	-			5
11022	L	-	-			5
11022	L	-	-			5
11022	L	-	-			5
11022	L	-	-			5
11023	L	-	-			5
11023	L	-	-			5
11024	L	-	-			5
11024	L	-	-			5
11025	L	-	-			5
11025	L	-	-			5
11025	L	-	-			5
11025	L	-	-			5
11025	L	-	-			5
11025	L	-	-			5
11025	L	-	-			5
11026	L	-	-			5
11026	L	-	-			5
11027	L	-	-			5
11027	L	-	-			5
11027	L	-	-			5
11027	L	-	-			5
11028	L	-	-			5
11028	L	-	-			5
11028	L	-	-			5
11029	L	-	-			5
11029	L	-	-			5
11029	L	-	-			5
11029	L	-	-			5
11029	L	-	-			5
11029	L	-	-			5
11029	L	-	-			5
11029	L	-	-			5
11029	L	-	-			5
11030	L	24.55	-	+	B.turdii	5
11030	L	35.29	-	-		5
11031	L	-	-			5
11031	L	-	-			5
11031	L	-	-			5
11031	L	-	-			5
11031	L	-	-			5
11031	L	-	-			5
11031	L	-	-			5
11031	L	-	-			5
11031	L	-	-			5
11032	L	-	-			5
11032	L	-	-			5
11032	L	-	-			5
11032	L	-	-			5
11032	L	-	-			5
11033	L	-	-			5
11033	L	-	-			5
11033	L	-	-			5
11033	L	-	-			5
11033	L	-	-			5
11033	L	-	-			5
11033	L	-	-			5
11033	L	-	-			5
11034	L	-	-			5
11034	L	-	-			5
11034	L	-	-			5
11034	L	-	-			5
11034	L	-	-			5
11034	L	-	-			5
11035	L	-	-			5
11035	L	-	-			5
11035	L	-	-			5
11035	L	-	-			5
11035	L	-	-			5
11035	L	-	-			5
11035	L	-	-			5
11036	L	-	-			5
11036	L	-	-			5
11036	L	-	-			5
11036	L	-	-			5
11036	L	-	-			5
11037	L	-	-			5
11037	L	-	-			5
11037	L	-	-			5
11037	L	-	-			5
11037	L	-	-			5
11038	L	31.24	-	+	B.turdii	5
11038	L	35.82	-	+	B.turdii	5
11039	L	-	-			5
11039	L	-	-			5
11039	L	-	-			5
11039	L	-	-			5
11039	L	-	-			5
11040	N	-	-			5
11040	L	-	-			5
11040	L	-	-			5
11040	L	-	-			5
11040	L	-	-			5
11040	L	-	-			5
11040	L	-	-			5
11040	L	-	-			5
11040	L	-	-			5
11040	L	-	-			5
11040	L	-	-			5
11040	L	-	-			5
11041	L	-	-			5
11041	L	-	-			5
11041	L	25.63	-	+	B.turdii	5
11041	L	30.05	-	+	B.turdii	5
11042	L	-	-			5
11042	L	-	-			5
11042	L	-	-			5
11042	L	-	-			5
11042	L	-	-			5
11042	L	-	-			5
11042	L	-	-			5
11042	L	-	-			5
11042	L	-	-			5
11043	L	-	-			5
11043	L	-	-			5
11043	L	-	-			5
11043	L	-	-			5
11043	L	-	-			5
11043	L	-	-			5
11043	L	-	-			5
11043	L	-	-			5
11043	L	-	-			5
11043	L	-	-			5
11043	L	-	-			5
11043	L	-	-			5
11043	L	-	-			5
11043	L	-	-			5
11043	L	-	-			5
11043	L	-	-			5
11043	L	-	-			5
11043	L	-	-			5
11044	L	-	-			5
11044	L	-	-			5
11044	L	-	-			5
11044	L	-	-			5
11044	L	-	-			5
11044	L	-	-			5
11045	L	-	-			5
11045	L	-	-			5
11045	L	-	-			5
11045	L	-	-			5
11045	L	-	-			5
11045	L	-	-			5
11045	L	-	-			5
11045	L	-	-			5
11045	L	-	-			5
11045	L	-	-			5
11045	L	-	-			5
11045	L	-	-			5
11045	L	-	-			5
11045	L	-	-			5
11045	L	-	-			5
11045	L	-	-			5
11045	L	-	-			5
11045	L	-	-			5
11045	L	-	-			5
11045	L	-	-			5
11046	N	-	-			5
11046	L	-	-			5
[truncated: 2,035 more rows]

## Sheet: Guide
Birds
All the data from the birds that underwent an infestation
Season: the season we caught the bird in
RN: ringnumber of the birds
Year: the year we caught the bird
Days: the number of days between infestation and recapture
larvae pre-infestation: the number of larvae counted on the birds before infesting the birds with larvae
nymphs pre-infestation: the number of nymphs counted on the birds before infesting the birds with larvae
ticks in bag: the number of larvae counted in the bags after releasing the birds
teekIDXen: the ID used to link the bird with the ticks
recaptured: have I recaptured the bird after the infestation
Ticks
IX: the code to link the tick with the bird it was on
Stage: stage of the tick larvae (L) or nymph (N)
Borrelia sl: Borrelia burgdorferi (s.l.) qPCR results
B. garinii: test results B. garinii qPCR
IGS PCR: the results of the IGS PCR, positive results were send for genotyping
Borrelia genotype: the Borrelia genotype based on the genotyping and/or the B. garinii test
DNA amount garinii: the amount of DNA used for the B. garinii qPCR
